# Supplementary material for: A Prospective Study of Longitudinal Risks of Cognitive Deficit for People Undergoing Glioblastoma Surgery Using a Tablet Computer Cognition Testing Battery: Towards Personalized Understanding of Risks to Cognitive Function
Source: J Pers Med. 2023 Jan 31;13(2):278. doi: 10.3390/jpm13020278 (PMC9967594; doi:10.3390/jpm13020278)
Supplement: Supplementary file 1 [file jpm-13-00278-s001.zip › Supplementary_Tables.xlsx]

## Sheet: Summary_Table_1-A1
Patient_ID	Lesion	Visual Field	Vis Extinct	Orientation	Verb Recog	Episodic Memory	Picture Naming	Sentence Reading	Semantics	Gesture	Calculate	Number writing	Space neglect	Object neglect	Organise	Execute	Acuity	Obj Bias	Obj Perception	Emotion Recognition	Target Detection	Space Bias	RT Space Bias	Digit span	Face Recog	Obj Recog	Prospective Memory	Retrospective Memory	DeficitBurden	PMHx Depression	PMHx Anxiety	gad.overallScore	phq.overallScore	Hemisphere	Lobe
3	GBM	0	0	0	0	1	0	1	0	1	0	1	0	0	0	1	1	0	0	1	1	1	0	1	1	0	0	0	11	0	0	4	6	Left	Parietal
6	GBM	0	1	0	0	0	0	1	0	0	0	1	1	1	1	0	1	0	0	0	1	0	1	1	0	1	0	0	11	1	0	2	1	Right	Parietal
12	GBM	0	0	0	0	0	0	0	0	0	0	0	0	0	0	0	0	0	0	0	0	0	0	1	1	0	0	0	2	0	0	10	9	Left	Occipital
13	GBM	0	0	0	0	0	0	0	0	0	0	0	0	0	0	0	0	0	0	1	0	0	0	1	1	0	0	0	3	0	0	1	1	Right	Temporal
15	GBM	0	0	0	0	0	0	0	0	0	0	0	1	0	0	0	0	0	0	1	0	0	0	1	1	0	0	0	4	0	0	8	9	Left	Frontal
17	GBM	0	0	0	0	0	0	0	0	0	0	0	0	0	0	0	0	1	0	0	0	0	0	0	0	0	0	0	1	0	0	7	5	Right	Parietal
18	GBM	1	0	0	1	1	1	1	0	1	1	1	1	0	0	0	1	1	1	1	1	1	1	1	1	1	1	0	20	0	0	2	13	Left	Temporal
22	GBM	0	0	0	0	0	0	0	0	0	0	0	0	0	0	0	0	0	0	0	0	0	0	0	0	0	0	0	0	0	0	8	7	Right	Occipital
23	GBM	1	1	0	0	0	0	0	0	0	1	0	0	0	0	0	0	1	0	1	1	1	1	1	1	0	0	0	10	0	0	2	3	Right	Temporal
24	GBM	0	0	0	1	0	1	0	0	0	0	0	0	0	0	0	1	0	0	1	0	0	0	1	1	0	0	0	6	1	1	18	19	Left	Temporal
25	GBM	0	0	0	0	0	0	0	0	0	0	0	0	0	0	0	0	1	0	0	0	0	0	0	0	0	0	0	1	0	0	5	8	Left	Frontal
26	GBM	0	1	0	0	0	0	0	0	0	0	0	0	0	0	0	0	0	0	0	0	0	0	1	0	0	0	0	2	0	0	13	16	Right	Temporal
28	GBM	0	0	0	0	0	0	0	0	0	0	0	1	0	0	0	1	0	0	0	0	0	0	1	0	0	0	0	3	0	0	0	0	Left	Temporal
29	GBM	0	0	0	0	0	0	0	0	0	0	0	0	0	0	0	1	0	0	0	0	0	0	1	0	0	1	1	4	0	0	15	12	Left	Temporal
30	GBM	1	1	0	0	1	0	0	1	0	0	0	1	1	0	0	1	1	0	0	1	1	1	1	0	0	0	0	12	0	0	20	21	Right	Occipital
31	GBM	1	1	0	0	1	0	0	0	1	0	1	0	0	0	1	0	1	0	1	1	1	1	1	0	0	1	1	14	0	0	0	3	Left	Parietal
32	GBM	1	0	0	0	0	0	0	0	0	0	0	1	0	0	0	1	0	0	0	1	1	1	1	1	0	0	0	8	0	0	3	15	Right	Occipital
33	GBM	1	1	1	1	1	0	0	0	0	0	0	0	0	0	1	1	1	0	1	1	1	0	1	1	1	1	0	15	0	0	10	18	Right	Frontal
34	GBM	1	0	0	0	1	1	0	0	0	0	1	1	0	1	1	1	1	0	1	1	1	1	0	1	1	0	0	15	0	0	15	12	Right	Temporal
36	GBM	0	0	0	0	0	0	0	0	0	0	0	0	0	0	0	1	0	0	0	0	0	0	0	1	1	1	1	5	0	0	3	2	Left	Temporal
37	GBM	0	0	0	0	1	0	0	0	0	0	0	1	0	1	1	1	0	0	1	1	0	0	1	0	1	1	0	10	1	0	1	0	Left	Temporal
38	GBM	0	0	0	0	0	0	0	0	0	0	0	0	0	0	1	0	0	0	1	1	1	1	1	1	0	0	0	7	0	0	16	23	Right	Temporal
39	GBM	0	0	0	0	0	0	0	0	0	0	0	1	0	1	0	1	0	0	0	0	0	0	0	1	0	0	0	4	0	0	0	2	Right	Parietal
41	GBM	0	0	0	0	0	0	0	0	0	0	0	1	0	1	0	0	0	0	1	0	0	0	0	1	0	0	0	4	0	0	2	1	Left	Temporal
42	GBM	1	0	1	0	0	0	0	0	1	0	0	0	0	0	0	1	0	0	1	0	0	0	1	0	0	1	1	8	0	1	1	2	Left	Frontal
43	GBM	0	0	0	0	0	0	0	0	0	0	0	0	0	0	0	0	0	0	0	0	0	0	0	0	0	0	0	0	0	0	5	8	Left	Frontal
44	GBM	1	0	0	0	1	1	0	0	0	0	0	0	0	1	1	1	0	0	1	1	1	1	1	1	1	0	0	13	0	0	10	9	Right	Occipital
47	GBM	0	0	0	0	0	0	0	0	0	0	0	0	0	0	0	1	0	0	0	0	0	1	0	0	0	0	0	2	0	0	12	6	Left	Temporal
49	GBM	1	1	0	0	0	0	0	0	0	0	0	0	0	1	1	1	1	0	0	1	1	0	0	1	1	0	0	10	0	0	19	15	Right	Frontal
51	GBM	0	0	0	1	0	0	0	0	0	0	0	1	0	0	0	1	0	0	0	1	0	0	1	1	0	1	1	8	0	0	6	2	Left	Temporal
53	GBM	1	0	0	0	0	1	0	0	0	1	0	0	0	0	0	0	0	0	0	1	0	1	1	0	1	1	1	9	0	0	21	21	Left	Frontal
56	GBM	0	0	0	0	0	0	0	0	0	0	0	0	0	0	0	1	0	0	0	0	0	0	1	1	0	0	0	3	0	0	0	4	Right	Temporal
57	GBM	1	0	0	0	1	1	0	0	0	0	0	0	0	0	0	1	0	0	0	0	0	0	0	1	1	1	0	7	0	0	13	10	Left	Temporal
58	GBM	0	0	0	0	0	0	0	0	0	0	0	0	0	0	0	1	1	0	0	0	0	1	0	0	0	0	0	3	0	0	6	3	Left	Occipital
65	GBM	1	0	0	0	0	0	0	0	0	1	0	1	0	0	0	1	1	0	1	0	0	1	1	0	1	0	0	9	0	0	15	16	Right	Temporal
66	GBM	0	0	0	0	0	0	0	0	0	0	0	1	0	0	0	0	0	0	0	1	1	0	1	0	0	0	0	4	0	0	6	6	Right	Frontal
68	GBM	0	0	0	0	0	0	0	0	0	0	0	0	0	0	0	0	1	0	0	1	0	0	1	0	1	0	0	4	0	0	19	8	Right	Temporal
71	GBM	0	0	0	0	0	0	1	0	0	0	0	0	0	0	0	1	1	1	1	0	0	0	1	0	0	0	0	6	0	0	16	13	Left	Occipital
72	GBM	0	0	0	0	0	0	0	0	0	0	0	0	0	0	0	0	1	0	0	0	0	0	1	0	1	0	0	3	0	0	7	9	Right	Frontal
73	GBM	0	0	0	0	0	0	0	0	0	0	0	0	0	0	0	0	0	0	1	0	0	1	0	1	0	0	0	3	1	0	15	19	Left	Frontal
74	GBM	0	0	0	0	0	0	0	0	0	0	0	0	0	0	1	1	1	0	0	0	0	1	1	1	0	1	0	7	0	0	0	0	Right	Parietal
75	GBM	0	0	0	0	0	0	0	0	0	0	0	0	0	0	1	1	0	0	1	0	0	0	1	1	0	0	0	5	0	0	2	3	Left	Frontal
76	GBM	0	0	0	0	0	0	0	0	0	0	0	1	0	0	0	1	0	0	1	0	0	0	0	0	1	0	0	4	0	0	2	3	Right	Frontal
78	GBM	0	1	0	0	0	0	0	0	0	0	0	1	0	0	0	1	0	0	1	0	0	0	1	1	0	0	0	6	0	0	8	16	Right	Temporal
80	GBM	1	0	0	0	0	0	0	0	1	0	0	0	0	0	0	0	1	0	1	1	1	1	1	1	0	0	0	9	0	0	0	4	Left	Temporal
82	GBM	0	0	1	0	1	1	0	0	0	0	1	1	0	0	0	1	0	0	1	1	1	0	1	1	1	1	1	14	0	0	3	9	Left	Temporal
83	GBM	0	0	0	0	0	0	0	0	0	0	0	0	0	0	0	1	0	0	0	0	0	0	0	0	0	0	0	1	0	0	3	5	Left	Temporal
84	GBM	1	0	1	0	0	0	0	0	1	0	0	0	0	1	0	0	1	0	0	1	1	1	1	0	0	0	0	9	0	0	7	2	Left	Parietal
85	GBM	0	0	0	0	0	0	0	0	0	0	0	1	0	0	0	1	0	0	0	0	0	0	0	0	0	0	0	2	0	0	2	0	Right	Temporal
Supplementary Table S1:
Summary of cognitive deficit across all cognitive tests at A1 for each patient in the cohort.

## Sheet: Summary_Table_2-A2
Patient_ID	Picture.Naming	Semantics	Orientation	Visual.Field	Sentence.Reading	Number.writing	Calculate	Organise	Space.neglect	Object.neglect	Gesture	Verb.Recog	Execute	Episodic.Memory	Vis.Extinct	Acuity	Obj.Bias	Obj.Perception	Emotion.Recognition	Target.Detection	Space.Bias	RT.Space.Bias	Digit.span	Face.Recog	Obj.Recog	Prospective.Memory	Retrospective.Memory	PMHx.Depression	PMHx.Anxiety	Hemisphere	Lobe
3	0	0	1	0	1	1	0	0	1	0	1	1	1	1	0	1	0	0	1	1	1	0	0	0	0	1	0	0	0	Left	Parietal
6	0	0	0	0	0	0	0	0	0	0	0	0	0	0	0	0	0	0	0	1	1	1	1	0	0	0	0	0	0	Right	Parietal
12	0	0	0	1	1	0	1	0	0	0	0	0	0	0	1	1	0	0	0	1	0	0	0	1	0	0	0	1	0	Left	Occipital
13	0	0	0	1	0	0	0	1	0	1	0	0	0	0	1	1	1	0	1	1	1	0	0	0	0	0	0	0	0	Right	Temporal
15	0	0	0	0	0	0	0	0	0	0	0	0	0	1	0	1	0	0	1	1	0	1	1	1	0	0	0	0	0	Left	Frontal
18	1	0	0	1	1	1	1	0	0	0	0	1	1	1	1	1	1	1	1	1	0	0	1	1	0	0	0	1	0	Left	Temporal
22	0	0	0	1	0	0	0	1	1	0	0	0	1	0	1	1	1	0	0	1	1	1	1	0	0	0	0	0	0	Right	Occipital
23	0	0	0	1	0	0	0	1	0	1	1	0	0	0	1	1	1	0	1	1	1	0	1	1	0	0	0	0	0	Right	Temporal
25	0	0	0	0	0	0	0	0	0	0	0	0	0	1	0	0	0	0	0	1	1	0	1	0	0	0	0	NA	0	Left	Frontal
26	1	1	0	1	1	0	0	1	1	1	1	0	1	0	1	1	1	1	1	1	1	1	1	1	1	0	0	1	0	Right	Temporal
28	0	0	0	1	0	0	0	0	0	0	0	0	0	0	1	1	1	1	1	1	0	1	1	0	0	1	0	0	0	Left	Temporal
30	0	0	0	1	1	0	1	1	1	1	0	0	1	1	1	1	1	0	0	1	1	0	1	1	1	0	0	0	0	Right	Occipital
31	1	0	0	1	1	1	1	1	1	0	1	0	0	1	1	1	1	1	0	1	0	1	1	1	1	1	0	0	0	Left	Parietal
32	1	0	1	1	1	1	1	1	1	1	1	0	1	1	1	1	1	0	1	1	1	1	1	1	1	1	0	NA	NA	Right	Occipital
33	0	0	0	1	0	0	0	1	0	1	1	0	1	1	1	1	1	0	1	1	0	1	1	1	1	1	0	1	1	Right	Frontal
34	0	0	NA	1	0	0	0	1	1	0	0	0	1	1	1	1	1	1	1	1	1	0	0	1	1	1	0	1	0	Right	Temporal
36	0	0	0	1	1	1	0	0	0	0	1	0	0	0	1	1	0	0	0	1	0	0	1	1	1	1	1	0	0	Left	Temporal
37	1	0	0	1	1	0	0	1	0	0	1	1	1	1	1	1	1	1	1	1	0	0	1	0	0	1	1	0	0	Left	Temporal
38	0	0	0	0	0	0	0	0	0	0	0	0	0	0	0	1	0	0	1	0	1	1	0	0	0	0	0	1	1	Right	Temporal
39	0	0	0	1	1	0	0	1	1	0	1	0	1	0	1	1	1	0	0	1	1	1	1	0	0	0	0	0	0	Right	Parietal
41	0	0	0	0	0	0	0	0	0	0	1	1	0	0	0	1	0	1	0	0	1	1	1	0	1	0	0	0	0	Left	Temporal
42	0	0	0	0	0	0	0	0	0	0	0	0	0	0	0	1	0	0	1	0	1	1	1	0	0	0	0	0	0	Left	Frontal
43	0	0	0	0	0	0	0	0	0	0	0	0	0	0	0	0	0	0	0	1	1	1	1	1	1	0	0	NA	0	Left	Frontal
44	0	0	1	1	1	0	0	1	1	0	1	0	0	0	1	1	1	0	1	1	1	1	0	1	0	1	0	0	0	Right	Occipital
47	0	0	0	0	0	1	0	0	0	0	0	0	0	0	0	1	0	1	0	1	1	0	1	0	0	0	0	0	0	Left	Temporal
49	NA	NA	NA	NA	NA	0	0	1	0	0	0	0	0	0	NA	1	1	0	1	1	1	0	0	1	1	0	0	0	0	Right	Frontal
53	0	1	0	0	0	1	1	1	0	1	0	1	1	1	1	1	0	1	1	1	1	0	1	1	1	1	0	1	1	Left	Frontal
56	0	0	0	0	1	0	1	0	0	0	1	0	1	0	0	1	0	0	1	0	1	0	1	0	0	0	0	0	0	Right	Temporal
57	1	0	0	0	0	0	0	0	0	0	0	1	0	0	1	0	0	1	0	1	0	1	1	1	0	1	0	1	1	Left	Temporal
58	0	0	0	1	0	0	0	0	0	0	0	0	0	0	1	0	1	0	0	0	1	0	0	0	0	0	0	0	0	Left	Occipital
65	1	1	1	0	0	0	0	0	0	0	0	0	0	1	0	1	1	1	1	1	1	0	1	0	1	0	0	1	1	Right	Temporal
66	0	0	0	0	0	0	0	1	1	0	0	0	1	0	0	1	0	0	0	0	1	0	1	0	1	0	0	0	0	Right	Frontal
68	0	0	0	1	0	0	0	0	0	0	0	0	1	0	1	1	0	0	0	1	1	1	1	1	0	0	0	0	0	Right	Temporal
71	0	0	0	1	1	1	1	0	0	0	0	0	0	1	1	1	1	1	0	1	1	1	1	0	0	0	0	0	0	Left	Occipital
72	0	0	1	0	1	0	0	0	0	0	0	0	1	0	0	0	1	0	0	0	1	1	1	0	0	1	0	0	0	Right	Frontal
73	0	0	0	0	0	0	0	0	0	0	0	0	0	0	0	1	0	0	1	1	0	1	1	1	1	1	0	1	0	Left	Frontal
74	0	0	0	0	0	0	0	1	0	0	0	0	1	0	0	0	0	0	1	0	1	0	1	0	0	0	0	0	0	Right	Parietal
75	0	0	0	0	0	0	0	0	0	0	0	0	1	0	0	1	0	0	1	0	1	0	1	0	0	0	0	0	0	Left	Frontal
76	0	0	0	0	0	0	0	0	0	0	1	0	0	0	0	1	0	0	1	1	0	1	0	1	1	0	0	0	0	Right	Frontal
78	0	0	0	1	1	0	0	1	1	0	1	0	1	0	1	1	1	0	0	1	1	0	1	1	0	0	0	1	0	Right	Temporal
80	0	0	0	1	0	0	0	1	0	0	0	0	0	0	0	1	1	0	1	1	0	0	1	1	1	0	0	0	0	Left	Temporal
82	1	0	0	1	1	1	0	0	1	0	1	1	1	1	1	0	1	1	1	1	0	0	1	0	0	0	0	0	0	Left	Temporal
83	0	0	0	0	0	0	0	0	0	0	0	0	0	0	0	1	0	0	0	1	1	1	0	0	0	0	0	0	0	Left	Temporal
84	0	0	0	1	1	0	0	1	1	1	1	0	1	0	1	1	1	0	1	1	1	1	0	1	1	0	0	0	0	Left	Parietal
85	0	0	0	0	0	0	0	0	1	0	1	0	1	0	0	1	0	0	1	1	1	1	0	1	0	0	0	0	0	Right	Temporal
Supplementary Table S2:
Summary of cognitive deficit across all cognitive tests at A2 for each patient in the cohort.

## Sheet: Summary_Table_3-A3
OrderAx	Picture.Naming	Semantics	Orientation	Visual.Field	Sentence.Reading	Number.writing	Calculate	Organise	Space.neglect	Object.neglect	Gesture	Verb.Recog	Execute	Episodic.Memory	Vis.Extinct	Acuity	Obj.Bias	Obj.Perception	Emotion.Recognition	Target.Detection	Space.Bias	RT.Space.Bias	Digit.span	Face.Recog	Obj.Recog	Prospective.Memory	Retrospective.Memory	PMHx.Depression	PMHx.Anxiety	Hemisphere	Lobe	Lesion
13	0	0	0	1	0	0	0	0	0	0	0	0	1	0	0	1	1	0	1	1	1	0	0	1	0	0	0	0	0	Right	Temporal	GBM
15	0	0	0	0	0	0	0	0	0	0	0	0	0	0	0	1	0	0	0	1	0	0	1	0	1	0	0	0	0	Left	Frontal	GBM
22	0	0	0	0	0	0	0	1	0	0	0	0	0	0	1	0	1	0	0	0	0	1	1	0	0	0	0	0	0	Right	Occipital	GBM
23	0	0	0	1	1	0	0	0	0	0	0	0	1	0	1	1	0	0	1	1	1	1	0	0	0	0	0	0	0	Right	Temporal	GBM
25	0	0	0	0	0	0	0	0	0	0	0	0	0	0	0	0	0	0	0	1	0	0	1	0	0	0	0	0	0	Left	Frontal	GBM
28	0	0	0	0	0	0	0	0	0	0	0	0	0	0	0	1	1	0	0	0	1	0	1	0	0	1	0	0	0	Left	Temporal	GBM
30	0	0	0	1	0	0	0	1	0	1	0	0	0	1	1	1	1	0	0	1	1	1	1	0	0	0	0	0	0	Right	Occipital	GBM
36	0	0	0	1	0	0	0	0	0	0	0	0	0	0	1	1	1	0	0	1	0	1	0	0	0	0	0	0	0	Left	Temporal	GBM
38	0	0	0	0	0	0	0	0	0	0	0	0	0	0	0	1	0	0	0	1	0	1	0	0	0	0	0	0	0	Right	Temporal	GBM
44	0	0	0	1	0	0	0	1	1	0	0	0	1	0	1	1	1	0	1	1	1	0	1	0	0	0	0	1	0	Right	Occipital	GBM
47	0	0	0	0	0	0	0	0	0	0	0	0	0	0	0	0	0	0	0	0	0	1	0	0	0	0	0	0	0	Left	Temporal	GBM
51	1	0	0	0	0	0	0	0	0	0	0	1	0	1	1	1	0	1	0	0	1	0	1	0	1	0	0	0	0	Left	Temporal	GBM
53	0	0	0	0	0	0	1	0	0	0	0	0	0	0	0	1	0	0	0	1	1	0	1	0	0	1	0	0	0	Left	Frontal	GBM
57	1	0	0	0	0	0	0	0	1	0	0	1	0	0	0	0	0	1	0	0	0	1	1	0	0	0	0	0	0	Left	Temporal	GBM
65	0	0	0	0	0	0	0	0	0	0	0	1	1	1	0	1	1	0	1	1	0	0	1	0	1	0	0	0	0	Right	Temporal	GBM
66	0	0	0	0	0	0	0	1	1	0	0	0	0	0	0	0	0	0	0	0	0	1	1	0	0	0	0	0	0	Right	Frontal	GBM
71	0	0	0	1	1	1	1	0	1	0	0	0	0	0	1	1	1	0	0	0	0	1	1	0	0	0	0	0	0	Left	Occipital	GBM
73	0	0	0	0	0	0	0	0	0	0	0	0	0	0	0	1	0	0	1	1	0	1	1	1	0	0	0	0	1	Left	Frontal	GBM
74	0	0	0	0	0	0	0	0	0	0	0	0	0	0	0	1	0	0	0	1	0	1	1	0	0	0	0	0	0	Right	Parietal	GBM
75	0	0	0	0	0	0	0	0	0	0	0	0	1	0	0	1	0	0	0	0	0	0	1	0	0	0	0	0	0	Left	Frontal	GBM
78	0	0	0	0	0	0	0	1	1	0	0	0	0	0	0	1	1	0	1	1	1	1	1	1	1	0	0	0	0	Right	Temporal	GBM
80	0	0	0	1	0	0	0	0	0	0	0	0	1	0	0	1	0	0	1	1	0	1	1	0	0	0	0	0	0	Left	Temporal	GBM
82	1	0	0	1	1	0	0	0	0	0	0	1	0	1	1	1	0	0	1	1	0	0	1	0	1	0	0	0	0	Left	Temporal	GBM
83	0	0	0	0	0	0	0	0	0	0	0	0	0	0	0	1	0	0	0	0	0	0	1	0	0	0	0	0	0	Left	Temporal	GBM
Supplementary Table S3:
Summary of cognitive deficit across all cognitive tests at A3 for each patient in the cohort.

## Sheet: Supplementary_Table_4-Covariate
Hemisphere	Lobe	TumourVolume	CRET/Residual	Age at T1	Awake	5 ALA	IOP	2nd resection	IDH status	MIB index	MGMT methylation status	ATRX status	1p19q codeletion status	BRAF mutation/EMA antigen	Methylation (% of 4 CpGs)	Steroids	Highest Daily Dose	AEDS	Daily Dose (mg)	AED 2	Daily Dose (mg)	AgeLeftEduction	FurtherTrain	FurtherTrainYears
Left	Parietal	18.8166	CRET	78	N	Y	N	N	wildtype	34	Absent				5	Y	8	Nil				15	no	0
Right	Parietal	96.9668	CRET	33	N	Y	N	Y	mutant	21	Absent	Loss		Negative	6	Y	8	Keppra	2000			18	yes	3
Left	Occipital	47.7129	CRET	69	N	Y	Y	N	wildtype	15	Absent				4	Y	8	Nil				16	no	0
Right	Temporal	73.6222	CRET	63	N	Y	Y	N	wildtype	65						Y	8	Keppra	1000			16	yes	5
Left	Frontal	268.083	CRET	68	N	Y	N	N	wildtype	25	Present				58	Post op	16	Nil		Post op Keppra	500	18	yes	6
Right	Parietal	50.965	CRET	50	N	Y	N	N	wildtype	18	Present	Retained			48	Y	4	Keppra	1000			16	yes	4
Left	Temporal	6.37063	CRET	66	Y	Y	Y	N	wildtype	17.5	Absent				4	Y	4	Nil				19	yes	6
Right	Occipital	14.1372	CRET	61	N	Y	Y	N	wildtype	20.5	Absent				3	Y	8	Nil				26	yes	20
Right	Temporal	107.536	CRET	64	Y	Y	Y	N	wildtype	30.2	Present				64	Y	16	Nil		Post op Keppra	2000	16	yes	5
Left	Temporal	77.9518	CRET	57	Y	Y	Y	N	wildtype	5	Present	Retained			68	Y	8	Nil				22	yes	3
Left	Frontal	11.494	CRET	53	Y	Y	Y	N	wildtype	26	Present	Retained			53.5	Y	8	Nil		Post op Keppra	500	22	yes	5
Right	Temporal	14.1372	CRET	62	N	Y	N	N	wildtype	40		Retained	Absent			Y	8	Keppra	1000			15	yes	5
Left	Temporal	14.1372	CRET	55	N	Y	N	N	wildtype	32	Absent				3.3	N	0	Nil				16	yes	10
Left	Temporal	65.4498	CRET	67	N	Y	N	N	wildtype	60	Absent				2.9	Y	16	Keppra	1000			18	yes	3
Right	Occipital	50.965	CRET	58	N	Y	N	N	wildtype	28	Absent			Mutation	2.5	Y	16	Nil				21	yes	4
Left	Parietal	61.6009	Subtotal	70	N	Y	N	N	wildtype	10	Present				13	Y	8	Nil				17	yes	5
Right	Occipital	143.793	CRET	66	N	Y	N	N	wildtype	15	Present				46	Y	16	Nil		Post op Keppra	1000	23	yes	10
Right	Frontal	22.4493	Subtotal	69	N	N	N	N	wildtype	18	Absent				3.75	Y	8	Nil				NA	NA	NA
Right	Temporal	77.9518	CRET	64	N	Y	Y	N	wildtype	27	Present				14	Y	16	Nil				15	no	0
Left	Temporal	54.3616	CRET	50	Y	Y	Y	N	wildtype	35	Present	Retained			27	Y	16	Keppra	1000			16	no	0
Left	Temporal	20.5795	CRET	64	N	Y	Y	N	wildtype	23	Absent			Negative	5.1	Y	16	Nil				15	no	0
Right	Temporal	87.1137	Subtotal	57	N	Y	N	N	wildtype		Present	Retained			13	Y	16	Nil				16	no	0
Right	Parietal	11.494	CRET	61	N	Y	N	N	wildtype	9.2	Absent				3	Y	16	Nil				22	no	0
Left	Temporal	113.097	CRET	68	N	Y	N	Y	wildtype	31	Absent				3.75	Y	16	Nil				15	no	0
Left	Frontal	248.475	Subtotal	49	Y	Y	Y	N	wildtype	18	Present	Retained			54	Y	8	Keppra	1000			17	yes	10
Left	Frontal	164.636	CRET	28	Y	Y	Y	Y	mutant	28	Present	Retained	Absent		27.5	Post op	2	Nil				21	no	0
Right	Occipital	61.6009	CRET	73	N	Y	Y	N	wildtype	28	Absent				9	Post op	2	Nil				15	yes	3
Left	Temporal	5.57528	CRET	58	Y	Y	Y	Y	wildtype	23	Absent	Retained			3	Y	2			Post op Keppra	500	20	yes	12
Right	Frontal	143.793	Subtotal	42	N	Y	Y	N	wildtype	28	Absent	Normal		Negative (inc. panel)	4	Y	16	Nil				23	yes	1
Left	Temporal	137.258	Subtotal	61	Y	Y	Y	N	wildtype	62	Absent	Retained			4	Y	16	Nil				14	yes	4
Left	Frontal	31.0594	CRET	54	Y	Y	Y	Y	wildtype	38	Absent	Retained			4	Y	16	Keppra	1500			23	yes	3
Right	Temporal	50.965	Subtotal	74	N	Y	N	N	wildtype	31	Present				10	Y	12	Nil				15	no	0
Left	Temporal	107.536	CRET	59	N	Y	Y	N	wildtype	18	Absent	Retained		V600E + (Epithelioid GB)	8	Y	8	Nil				22	yes	2
Left	Occipital	50.965	Subtotal	58	N	N	N	N	wildtype	50	Absent	Retained			9	Y	8	Nil				17	no	0
Right	Temporal	50.965	Subtotal	57	Y	Y	Y	N	wildtype	38	Absent	Retained		Negative	3	Y	8	Nil				16	no	0
Right	Frontal	130.924	Subtotal	66	N	Y	Y	N	wildtype	20	Absent				4	Y	4	Nil				16	no	0
Right	Temporal	15.5985	Subtotal	58	N	Y	N	N	wildtype	32	Borderline	Retained			Mean8(6,7,11,9)	N	0	Keppra	1500			16	yes	2
Left	Occipital	73.6222	CRET	43	N	Y	Y	N	wildtype	23.5	Absent	BAF47 INI1 retained	p53 ++	BRAF V600 -/EMA -	4	Y	6	Keppra	500			22	yes	5
Right	Frontal	248.475	CRET	25	N	Y	Y	N	mutant	30.4	Present				73	Y	16	Nil				16	no	0
Left	Frontal	31.0594	Subtotal	51	N	Y	Y	N	wildtype	30	Absent		Absent		2	Y	8	Keppra	1000			21	yes	1
Right	Parietal	113.097	CRET	62	N	Y	Y	N	wildtype	21.1	Borderline	Retained	Absent		Mean 11(5,19,4,9)	Y	8	Keppra	1000			16	yes	5
Left	Frontal	164.636	Subtotal	57	N	Y	Y	N	wildtype	21.9	Absent		Absent		4	Y	16	Nil				22	yes	10
Right	Frontal	20.5795	CRET	69	N	Y	Y	N	wildtype	17	Present				16	Y	8	Nil				21	no	0
Right	Temporal	26.5218	CRET	50	N	Y	Y	N	wildtype	35	Absent	Intact		BRAF -	1	Y	16	Keppra	1000			16	yes	4
Left	Temporal	44.6022	CRET	55	N	Y	Y	N	wildtype	12.5	Absent	Retained	Absent		4	Y	16	Keppra	750			16	no	0
Left	Temporal	137.258	CRET	57	N	Y	Y	N	wildtype	20.2	Present				12	Y	4			Post op Keppra	1000	16	no	0
Left	Temporal	73.6222	Subtotal	49	N	Y	Y	N	wildtype	36.1	Absent				6	Y	16	Nil				16	yes	1
Left	Parietal	17.1573	CRET	58	Y	Y	Y	N	wildtype	35	Absent		Absent		1	Y	12	Keppra	1500			18	yes	6
Right	Temporal	41.6298	Subtotal	60	N	Y	Y	N	wildtype	40	Borderline				8 (5,6,5,17)	Y	16	Nil				16	no	0

## Sheet: ST5-A1_Univariate_logreg
cov	cogD	Odds ratio	0.025	0.975	p.val	signif_p1	p.val_bonferroni	p.val_FDR	avg_deficit	max_deficit	min_deficit	deficit_text	avg_nodeficit	max_nodeficit	min_nodeficit	nodeficit_text	p.val_means	test	signif_p2	p.val_means_bonferroni	p.val_means_FDR	power_cohenD035_sig05
TumourVolume	Perception	0.996706	0.982422	1.0112	0.65417	0	1	0.922843	74.3331	268.083	5.57528	74.3 (5.6-268.1)	89.3527	164.636	14.1372	89.4 (14.1-164.6)	0.704116	t.test	0	1	0.97493	0.100761
TumourVolume	Memory	1.00954	0.992978	1.02638	0.260511	0	1	0.922843	80.2287	268.083	6.37063	80.2 (6.4-268.1)	51.6281	164.636	5.57528	51.6 (5.6-164.6)	0.196405	t.test	0	1	0.90317	0.14388
TumourVolume	Language	0.997188	0.985929	1.00858	0.626923	0	1	0.922843	67.2818	137.258	6.37063	67.3 (6.4-137.3)	77.9553	268.083	5.57528	78 (5.6-268.1)	0.520764	t.test	0	1	0.90317	0.170436
TumourVolume	Praxis	0.997114	0.982478	1.01197	0.701677	0	1	0.922843	66.1704	248.475	6.37063	66.2 (6.4-248.5)	76.8692	268.083	5.57528	76.9 (5.6-268.1)	0.791194	t.test	0	1	1	0.123375
TumourVolume	Number	0.996635	0.984185	1.00924	0.599134	0	1	0.922843	65.3917	137.258	6.37063	65.4 (6.4-137.3)	77.8469	268.083	5.57528	77.8 (5.6-268.1)	0.500266	t.test	0	1	0.90317	0.153302
TumourVolume	Attention	0.996309	0.987263	1.00544	0.426833	0	1	0.922843	70.4617	268.083	5.57528	70.5 (5.6-268.1)	86.0727	248.475	11.494	86.1 (11.5-248.5)	0.467662	t.test	0	1	0.90317	0.203033
Age.at.T1	Perception	1.01832	0.932501	1.11205	0.686037	0	1	0.922843	58.2667	78	25	58.3 (25-78)	56	69	28	56 (28-69)	0.827815	t.test	0	1	1	0.100761
Age.at.T1	Memory	1.05621	0.989055	1.12793	0.102759	0	1	0.922843	59.2439	78	25	59.2 (25-78)	52.125	61	28	52.1 (28-61)	0.116722	t.test	0	1	0.90317	0.14388
Age.at.T1	Language	1.00321	0.941649	1.06879	0.921012	0	1	0.996027	58.3636	78	33	58.4 (33-78)	58	74	25	58 (25-74)	0.931635	t.test	0	1	1	0.170436
Age.at.T1	Praxis	1.0608	0.955967	1.17713	0.266242	0	1	0.922843	62.6667	78	49	62.7 (49-78)	57.4419	74	25	57.4 (25-74)	0.300879	t.test	0	1	0.90317	0.123375
Age.at.T1	Number	1.02715	0.952242	1.10796	0.488047	0	1	0.922843	60.3333	78	33	60.3 (33-78)	57.575	74	25	57.6 (25-74)	0.554653	t.test	0	1	0.90317	0.153302
Age.at.T1	Attention	1.05961	0.997278	1.12584	0.061227	0	1	0.922843	60.2121	78	33	60.2 (33-78)	53.6875	74	25	53.7 (25-74)	0.0924915	t.test	0	1	0.90317	0.203033
IDH.status	Perception	0.139535	0.00965749	2.01605	0.148348	0	1	0.922843	0.0444444	1	0	0 (0-1)	0.25	1	0	0.2 (0-1)	0.229809	fisher	0	1	0.90317	0.687951
IDH.status	Memory	0.358974	0.0285472	4.51402	0.427695	0	1	0.922843	0.0487805	1	0	0 (0-1)	0.125	1	0	0.1 (0-1)	0.421407	fisher	0	1	0.90317	0.687951
IDH.status	Language	1.8	0.147663	21.9418	0.645011	0	1	0.922843	0.0909091	1	0	0.1 (0-1)	0.0526316	1	0	0.1 (0-1)	0.542119	fisher	0	1	0.90317	0.687951
IDH.status	Praxis	1.56698e-07	0	Inf	0.994527	0	1	0.996027	0	0	0	0 (0-0)	0.0697674	1	0	0.1 (0-1)	1	fisher	0	1	1	0.687951
IDH.status	Number	2.375	0.191355	29.4773	0.500864	0	1	0.922843	0.111111	1	0	0.1 (0-1)	0.05	1	0	0 (0-1)	0.463743	fisher	0	1	0.90317	0.687951
IDH.status	Attention	0.21875	0.0182959	2.61543	0.229936	0	1	0.922843	0.030303	1	0	0 (0-1)	0.125	1	0	0.1 (0-1)	0.245332	fisher	0	1	0.90317	0.687951
MIB.index	Perception	1.07067	0.955546	1.19966	0.239395	0	1	0.922843	28.6045	65	5	28.6 (5-65)	20.875	28	15	20.9 (15-28)	0.0532161	t.test	0	1	0.90317	0.100761
MIB.index	Memory	0.984262	0.929863	1.04184	0.58448	0	1	0.922843	27.5125	65	5	27.5 (5-65)	30.2	50	18	30.2 (18-50)	0.553022	t.test	0	1	0.90317	0.14388
MIB.index	Language	0.958486	0.897369	1.02377	0.207205	0	1	0.922843	23.6545	38	5	23.7 (5-38)	29.2405	65	9.2	29.2 (9.2-65)	0.122377	t.test	0	1	0.90317	0.170436
MIB.index	Praxis	0.934118	0.849017	1.02775	0.162009	0	1	0.922843	21.1667	35	10	21.2 (10-35)	28.931	65	5	28.9 (5-65)	0.150058	t.test	0	1	0.90317	0.123375
MIB.index	Number	0.985703	0.927003	1.04812	0.645731	0	1	0.922843	26.2111	38	10	26.2 (10-38)	28.3641	65	5	28.4 (5-65)	0.58776	t.test	0	1	0.90683	0.153302
MIB.index	Attention	0.987309	0.942132	1.03465	0.593018	0	1	0.922843	27.2688	62	9.2	27.3 (9.2-62)	29.3438	65	5	29.3 (5-65)	0.64205	t.test	0	1	0.937046	0.203033
MGMT..methylation.status	Perception	2.16	0.207484	22.4865	0.519405	0	1	0.922843	0.418605	1	0	0.4 (0-1)	0.25	1	0	0.2 (0-1)	0.637608	fisher	0	1	0.937046	0.687951
MGMT..methylation.status	Memory	0.625	0.135513	2.88258	0.546774	0	1	0.922843	0.384615	1	0	0.4 (0-1)	0.5	1	0	0.5 (0-1)	0.69715	fisher	0	1	0.97493	0.687951
MGMT..methylation.status	Language	0.46875	0.106618	2.06089	0.315935	0	1	0.922843	0.272727	1	0	0.3 (0-1)	0.444444	1	0	0.4 (0-1)	0.484986	fisher	0	1	0.90317	0.687951
MGMT..methylation.status	Praxis	0.705882	0.115814	4.30233	0.705658	0	1	0.922843	0.333333	1	0	0.3 (0-1)	0.414634	1	0	0.4 (0-1)	1	fisher	0	1	1	0.687951
MGMT..methylation.status	Number	1.22667	0.28292	5.31851	0.784874	0	1	0.963255	0.444444	1	0	0.4 (0-1)	0.394737	1	0	0.4 (0-1)	1	fisher	0	1	1	0.687951
MGMT..methylation.status	Attention	0.375	0.104026	1.35183	0.133825	0	1	0.922843	0.333333	1	0	0.3 (0-1)	0.571429	1	0	0.6 (0-1)	0.194573	fisher	0	1	0.90317	0.687951
Steroids	Perception	3.41667	0.284651	41.0102	0.33254	0	1	0.922843	0.911111	1	0	0.9 (0-1)	0.75	1	0	0.8 (0-1)	0.35929	fisher	0	1	0.90317	0.687951
Steroids	Memory	1.32143	0.127868	13.6561	0.815062	0	1	0.978075	0.902439	1	0	0.9 (0-1)	0.875	1	0	0.9 (0-1)	1	fisher	0	1	1	0.687951
Steroids	Language	1.17647	0.117722	11.7572	0.889944	0	1	0.996027	0.909091	1	0	0.9 (0-1)	0.894737	1	0	0.9 (0-1)	1	fisher	0	1	1	0.687951
Steroids	Praxis	1.82603e+07	0	Inf	0.995427	0	1	0.996027	1	1	1	1 (1-1)	0.883721	1	0	0.9 (0-1)	1	fisher	0	1	1	0.687951
Steroids	Number	1.09401e+07	0	Inf	0.992691	0	1	0.996027	1	1	1	1 (1-1)	0.875	1	0	0.9 (0-1)	0.568663	fisher	0	1	0.90317	0.687951
Steroids	Attention	0.483333	0.0495244	4.71709	0.531657	0	1	0.922843	0.878788	1	0	0.9 (0-1)	0.9375	1	0	0.9 (0-1)	1	fisher	0	1	1	0.687951
AEDS	Perception	4.49094e+07	0	Inf	0.994937	0	1	0.996027	0.348837	1	0	0.3 (0-1)	0	0	0	0 (0-0)	0.290892	fisher	0	1	0.90317	0.687951
AEDS	Memory	3.23077	0.352842	29.5823	0.299294	0	1	0.922843	0.35	1	0	0.3 (0-1)	0.142857	1	0	0.1 (0-1)	0.403635	fisher	0	1	0.90317	0.687951
AEDS	Language	0.892857	0.195752	4.07247	0.883633	0	1	0.996027	0.3	1	0	0.3 (0-1)	0.324324	1	0	0.3 (0-1)	1	fisher	0	1	1	0.687951
AEDS	Praxis	2.41667	0.425891	13.7131	0.319129	0	1	0.922843	0.5	1	0	0.5 (0-1)	0.292683	1	0	0.3 (0-1)	0.367041	fisher	0	1	0.90317	0.687951
AEDS	Number	0.666667	0.117804	3.77274	0.646596	0	1	0.922843	0.25	1	0	0.2 (0-1)	0.333333	1	0	0.3 (0-1)	1	fisher	0	1	1	0.687951
AEDS	Attention	0.447205	0.125101	1.59865	0.215665	0	1	0.922843	0.258065	1	0	0.3 (0-1)	0.4375	1	0	0.4 (0-1)	0.322426	fisher	0	1	0.90317	0.687951
COVID_era	Perception	1.12828e+07	0	Inf	0.996027	0	1	0.996027	0.0888889	1	0	0.1 (0-1)	0	0	0	0 (0-0)	1	fisher	0	1	1	0.687951
COVID_era	Memory	0.153846	0.0180982	1.30779	0.0864888	0	1	0.922843	0.0487805	1	0	0 (0-1)	0.25	1	0	0.2 (0-1)	0.119532	fisher	0	1	0.90317	0.687951
COVID_era	Language	1.16667	0.109085	12.4775	0.89855	0	1	0.996027	0.0909091	1	0	0.1 (0-1)	0.0789474	1	0	0.1 (0-1)	1	fisher	0	1	1	0.687951
COVID_era	Praxis	2.66667	0.230882	30.7997	0.432034	0	1	0.922843	0.166667	1	0	0.2 (0-1)	0.0697674	1	0	0.1 (0-1)	0.417537	fisher	0	1	0.90317	0.687951
COVID_era	Number	1.54167	0.141445	16.8033	0.722462	0	1	0.922843	0.111111	1	0	0.1 (0-1)	0.075	1	0	0.1 (0-1)	0.568663	fisher	0	1	0.90317	0.687951
COVID_era	Attention	1.5	0.143555	15.6735	0.734856	0	1	0.922843	0.0909091	1	0	0.1 (0-1)	0.0625	1	0	0.1 (0-1)	1	fisher	0	1	1	0.687951
AgeLeftEducation	Perception	0.825315	0.599616	1.13597	0.238855	0	1	0.922843	17.8409	23	14	17.8 (14-23)	19.75	26	16	19.8 (16-26)	0.486435	t.test	0	1	0.90317	0.100761
AgeLeftEducation	Memory	0.85493	0.670959	1.08934	0.20488	0	1	0.922843	17.75	23	14	17.8 (14-23)	19.25	26	16	19.2 (16-26)	0.302214	t.test	0	1	0.90317	0.14388
AgeLeftEducation	Language	1.13466	0.91229	1.41123	0.25632	0	1	0.922843	18.9091	23	15	18.9 (15-23)	17.7297	26	14	17.7 (14-26)	0.295688	t.test	0	1	0.90317	0.170436
AgeLeftEducation	Praxis	0.859146	0.607754	1.21452	0.390028	0	1	0.922843	17	19	15	17 (15-19)	18.1429	26	14	18.1 (14-26)	0.152942	t.test	0	1	0.90317	0.123375
AgeLeftEducation	Number	0.886622	0.67335	1.16744	0.391345	0	1	0.922843	17.2222	23	15	17.2 (15-23)	18.1795	26	14	18.2 (14-26)	0.345995	t.test	0	1	0.90317	0.153302
AgeLeftEducation	Attention	0.920508	0.754651	1.12282	0.413844	0	1	0.922843	17.75	23	14	17.8 (14-23)	18.5	26	15	18.5 (15-26)	0.455503	t.test	0	1	0.90317	0.203033
Supplementary Table S5:
Summary of univariate logistic regression model of the association between covariates and cognitive deficit. Effect size is expressed as odds ratio (OR) with 95% confidence intervals.
P.val refers to non-adjusted p.value of the test of association between the characteristic and cognitive deficit. P.value_means refers to the p.value of the test of association (t.test or fisher test) between the characteristic in the population with vs without cognitive deficit.
Power_cohenD035_sig05 refers to the power of the study to detect a moderate association (cohen 0.35, p=0.05) between each covariate and cognitive deficit.
Unless otherwise specified, p.values reported are unadjusted. Bonferroni and Benjamini Hochberg corrections are also shown.

## Sheet: ST6-A1_Multivariate_logreg
cogD	Odds ratio	0.025	0.975	p.val	covariate	signif	p.val_bonferroni	p.val_FDR
Perception	3.03041e+16	0	Inf	0.999983	(Intercept)	0	1	1
Perception	1.41621	0	Inf	0.99988	TumourVolume	0	1	1
Perception	1.42487	0	Inf	0.999981	Age.at.T1	0	1	1
Perception	1.06229e-33	0	Inf	0.999893	IDH.status1	0	1	1
Perception	1.15641	0	Inf	0.999994	MIB.index	0	1	1
Perception	1.42382e-06	0	Inf	0.999959	MGMT..methylation.status1	0	1	1
Perception	1.29679e-07	0	Inf	0.999975	Steroids1	0	1	1
Perception	0.346464	0	Inf	0.999997	AEDS1	0	1	1
Perception	0.0557704	0	Inf	0.999994	COVID_era	0	1	1
Perception	0.192802	0	Inf	0.999966	AgeLeftEducation	0	1	1
Perception	2.08644e-06	0	Inf	0.999948	CRET.Residual1	0	1	1
Perception	8.05772e-06	0	Inf	0.999945	Awake1	0	1	1
Perception	65058.6	0	Inf	0.99999	X5.ALA1	0	1	1
Perception	940.702	0	Inf	0.999977	IOP1	0	1	1
Perception	2.09902e-13	0	Inf	0.999907	AED.21	0	1	1
Memory	4.26382e-78	0	Inf	0.999913	(Intercept)	0	1	1
Memory	0.987634	0	Inf	0.999993	TumourVolume	0	1	1
Memory	5.82361	0	Inf	0.999896	Age.at.T1	0	1	1
Memory	7.0631e+16	0	Inf	0.999951	IDH.status1	0	1	1
Memory	1.64439	0	Inf	0.999969	MIB.index	0	1	1
Memory	2.17765e+11	0	Inf	0.999905	MGMT..methylation.status1	0	1	1
Memory	1.42606e-07	0	Inf	0.999961	Steroids1	0	1	1
Memory	5.5187e+07	0	Inf	0.999923	AEDS1	0	1	1
Memory	9.88081e-13	0	Inf	0.999868	COVID_era	0	1	1
Memory	14.2728	0	Inf	0.999932	AgeLeftEducation	0	1	1
Memory	0.0139949	0	Inf	0.999984	CRET.Residual1	0	1	1
Memory	259.337	0	Inf	0.999982	Awake1	0	1	1
Memory	1.22472e+21	0	Inf	0.999924	X5.ALA1	0	1	1
Memory	1884.63	0	Inf	0.999976	IOP1	0	1	1
Memory	1.17332e-14	0	Inf	0.999935	AED.21	0	1	1
Language	3.80703e-14	0	Inf	0.994571	(Intercept)	0	1	1
Language	0.996081	0.980394	1.01202	0.627745	TumourVolume	0	1	1
Language	0.919284	0.764519	1.10538	0.370907	Age.at.T1	0	1	1
Language	0.0104033	7.61439e-06	14.2137	0.215187	IDH.status1	0	1	1
Language	1.01968	0.896369	1.15995	0.766986	MIB.index	0	1	1
Language	0.541753	0.0704746	4.16458	0.555845	MGMT..methylation.status1	0	1	1
Language	1.87602e+09	0	Inf	0.992356	Steroids1	0	1	1
Language	0.207302	0.0135623	3.16865	0.258048	AEDS1	0	1	1
Language	0.320502	0.0119325	8.60855	0.497938	COVID_era	0	1	1
Language	0.89764	0.653171	1.23361	0.505599	AgeLeftEducation	0	1	1
Language	0.125396	0.00883289	1.78019	0.125054	CRET.Residual1	0	1	1
Language	4.69733	0.424841	51.9368	0.207035	Awake1	0	1	1
Language	6.28419e+08	0	Inf	0.995914	X5.ALA1	0	1	1
Language	0.0539117	0.00197704	1.47011	0.083363	IOP1	0	1	1
Language	0.0469819	0.000974086	2.26602	0.122028	AED.21	0	1	1
Praxis	0	0	Inf	0.998299	(Intercept)	0	1	1
Praxis	0.0314974	0	Inf	0.997623	TumourVolume	0	1	1
Praxis	4.53089e+09	0	Inf	0.998035	Age.at.T1	0	1	1
Praxis	2.12924e+177	0	Inf	0.998558	IDH.status1	0	1	1
Praxis	1196.11	0	Inf	0.998507	MIB.index	0	1	1
Praxis	1.06403e+39	0	Inf	0.999041	MGMT..methylation.status1	0	1	1
Praxis	Inf	0	Inf	0.998284	Steroids1	0	1	1
Praxis	2.49106e+118	0	Inf	0.998068	AEDS1	0	1	1
Praxis	7.8416e-58	0	Inf	0.999889	COVID_era	0	1	1
Praxis	2.93991e-12	0	Inf	0.998461	AgeLeftEducation	0	1	1
Praxis	2.46206e+50	0	Inf	0.999365	CRET.Residual1	0	1	1
Praxis	332.609	0	Inf	0.999925	Awake1	0	1	1
Praxis	6.59846e+166	0	Inf	0.999247	X5.ALA1	0	1	1
Praxis	1.19863e-139	0	Inf	0.997679	IOP1	0	1	1
Praxis	1.09377e+104	0	Inf	0.997636	AED.21	0	1	1
Number	1.24883e-22	0	Inf	0.996847	(Intercept)	0	1	1
Number	0.988453	0.968183	1.00915	0.271954	TumourVolume	0	1	1
Number	1.1424	0.87989	1.48322	0.317607	Age.at.T1	0	1	1
Number	3.3811e-08	0	Inf	0.99694	IDH.status1	0	1	1
Number	0.992539	0.862593	1.14206	0.916693	MIB.index	0	1	1
Number	1.22169	0.0727986	20.5022	0.889328	MGMT..methylation.status1	0	1	1
Number	2.15628e+09	0	Inf	0.997505	Steroids1	0	1	1
Number	25.4816	0.247754	2620.78	0.170775	AEDS1	0	1	1
Number	1.25602e-09	0	Inf	0.9964	COVID_era	0	1	1
Number	1.20914	0.769108	1.90094	0.410676	AgeLeftEducation	0	1	1
Number	0.545173	0.0347466	8.55377	0.665818	CRET.Residual1	0	1	1
Number	14.4726	0.541733	386.639	0.110878	Awake1	0	1	1
Number	1.14257e+08	0	Inf	0.998623	X5.ALA1	0	1	1
Number	0.0287735	0.00140748	0.588225	0.021188	IOP1	1	1	1
Number	0.354812	0.00533761	23.5858	0.628454	AED.21	0	1	1
Attention	3.44745e+11	0	Inf	0.999983	(Intercept)	0	1	1
Attention	1	0	Inf	1	TumourVolume	0	1	1
Attention	1	0	Inf	1	Age.at.T1	0	1	1
Attention	1	0	Inf	1	IDH.status1	0	1	1
Attention	1	0	Inf	1	MIB.index	0	1	1
Attention	1	0	Inf	1	MGMT..methylation.status1	0	1	1
Attention	0.999995	0	Inf	1	Steroids1	0	1	1
Attention	1	0	Inf	1	AEDS1	0	1	1
Attention	1	0	Inf	1	COVID_era	0	1	1
Attention	1	0	Inf	1	AgeLeftEducation	0	1	1
Attention	1	0	Inf	1	CRET.Residual1	0	1	1
Attention	0.999999	0	Inf	1	Awake1	0	1	1
Attention	0.999993	0	Inf	1	X5.ALA1	0	1	1
Attention	1	0	Inf	1	IOP1	0	1	1
Attention	1	0	Inf	1	AED.21	0	1	1
Supplementary Table S6:
Summary of multivariate logistic regression model of the association between covariates and cognitive deficit at A1. Effect size is expressed as odds ratio (OR) with 95% confidence intervals.
P.val refers to non-adjusted p.value of the test of association between the characteristic and cognitive deficit.
Unless otherwise specified, p.values reported are unadjusted. Bonferroni and Benjamini Hochberg corrections are also shown.

## Sheet: ST7-A1_Multivar_stepwise_logreg
cogD	Odds ratio	0.025	0.975	p.val	covariate	signif	p.val_bonferroni	p.val_FDR
Perception	2.56705e+08	0	Inf	0.999704	(Intercept)	0	1	0.99994
Perception	1.71823	0	Inf	0.999495	TumourVolume	0	1	0.99994
Perception	1.13551e-57	0	Inf	0.99942	IDH.status1	0	1	0.99994
Perception	9.80639e-24	0	Inf	0.999733	AED.21	0	1	0.99994
Memory	2.9007e-12	0	Inf	0.99994	(Intercept)	0	1	0.99994
Memory	9.99024e+19	0	Inf	0.999576	MGMT..methylation.status1	0	1	0.99994
Memory	1.28697e+20	0	Inf	0.999607	AEDS1	0	1	0.99994
Memory	1.29542e-21	0	Inf	0.999482	COVID_era	0	1	0.99994
Memory	3.28929e+22	0	Inf	0.999885	X5.ALA1	0	1	0.99994
Language	4.454e-08	0	Inf	0.994757	(Intercept)	0	1	0.99994
Language	3.92905e+07	0	Inf	0.994583	Steroids1	0	1	0.99994
Language	0.244898	0.0490779	1.22204	0.0862593	CRET.Residual1	0	1	0.552059
Language	0.190476	0.0168673	2.15098	0.180017	AED.21	0	1	0.822935
Praxis	0	0	Inf	0.996743	(Intercept)	0	1	0.99994
Praxis	1.79692e-07	0	Inf	0.992626	TumourVolume	0	1	0.99994
Praxis	2.57012e+21	0	Inf	0.992637	Age.at.T1	0	1	0.99994
Praxis	3.31785e+286	0	Inf	0.992765	MGMT..methylation.status1	0	1	0.99994
Praxis	Inf	0	Inf	0.993854	Steroids1	0	1	0.99994
Praxis	Inf	0	Inf	0.992709	AEDS1	0	1	0.99994
Praxis	2.82054e-80	0	Inf	0.992657	AgeLeftEducation	0	1	0.99994
Praxis	Inf	0	Inf	0.99838	X5.ALA1	0	1	0.99994
Praxis	0	0	Inf	0.992654	IOP1	0	1	0.99994
Praxis	Inf	0	Inf	0.992625	AED.21	0	1	0.99994
Number	2.1989e-13	0	Inf	0.994283	(Intercept)	0	1	0.99994
Number	0.985523	0.967803	1.00357	0.115178	TumourVolume	0	1	0.614284
Number	1.15913	0.986281	1.36228	0.0730841	Age.at.T1	0	1	0.552059
Number	1.06834e+09	0	Inf	0.995922	Steroids1	0	1	0.99994
Number	23.5453	0.804665	688.956	0.0666835	AEDS1	0	1	0.552059
Number	3.69857e-09	0	Inf	0.994504	COVID_era	0	1	0.99994
Number	10.8189	0.766665	152.672	0.0778629	Awake1	0	1	0.552059
Number	0.0510165	0.00342902	0.759016	0.0307625	IOP1	1	0.984401	0.552059
Attention	3.44744e+11	0	Inf	0.999628	(Intercept)	0	1	0.99994
Supplementary Table S7:
Summary of multivariate logistic regression model of the association between stepwise-selected covariates and cognitive deficit at A1. Effect size is expressed as odds ratio (OR) with 95% confidence intervals.
P.val refers to non-adjusted p.value of the test of association between the characteristic and cognitive deficit.
Unless otherwise specified, p.values reported are unadjusted. Bonferroni and Benjamini Hochberg corrections are also shown.

## Sheet: ST8-A2_Univar_logreg
cov	cogD	Odds ratio	0.025	0.975	p.val	signif
TumourVolume	Perception	0.996203	0.980778	1.01187	0.632781	0
TumourVolume	Memory	1.00048	0.984842	1.01637	0.952118	0
TumourVolume	Language	0.994784	0.985083	1.00458	0.295678	0
TumourVolume	Praxis	0.990813	0.979385	1.00237	0.11893	0
TumourVolume	Number	0.993228	0.981081	1.00552	0.279085	0
TumourVolume	Attention	1	0	Inf	1	0
Age.at.T1	Perception	1.15124	1.03111	1.28536	0.01225	1
Age.at.T1	Memory	1.01305	0.92746	1.10653	0.773479	0
Age.at.T1	Language	1.02125	0.96478	1.08102	0.468805	0
Age.at.T1	Praxis	1.14918	1.03758	1.2728	0.00763878	1
Age.at.T1	Number	1.05516	0.978114	1.13826	0.16517	0
Age.at.T1	Attention	1	0	Inf	1	0
IDH.status	Perception	0.0125	0.000555056	0.281503	0.00582101	1
IDH.status	Memory	4.7272e+06	0	Inf	0.994631	0
IDH.status	Language	0.578947	0.0485947	6.89746	0.665495	0
IDH.status	Praxis	3.45656e-08	0	Inf	0.993999	0
IDH.status	Number	5.87616e-08	0	Inf	0.994184	0
IDH.status	Attention	1	0	Inf	1	0
MIB.index	Perception	1.02357	0.905244	1.15737	0.710116	0
MIB.index	Memory	0.707615	0.475715	1.05256	0.0878013	0
MIB.index	Language	0.983137	0.927619	1.04198	0.566343	0
MIB.index	Praxis	0.990328	0.933534	1.05058	0.747053	0
MIB.index	Number	0.95708	0.888536	1.03091	0.24726	0
MIB.index	Attention	1	0	Inf	1	0
MGMT..methylation.status	Perception	0.3125	0.0260229	3.75271	0.359056	0
MGMT..methylation.status	Memory	1.30435	0.108467	15.6852	0.83414	0
MGMT..methylation.status	Language	0.503497	0.141834	1.78736	0.288445	0
MGMT..methylation.status	Praxis	2	0.564393	7.08726	0.282904	0
MGMT..methylation.status	Number	1.13095	0.291366	4.38985	0.858848	0
MGMT..methylation.status	Attention	1	0	Inf	1	0
Steroids	Perception	3.0556e-07	0	Inf	0.995721	0
Steroids	Memory	2.17418e-07	0	Inf	0.995624	0
Steroids	Language	1.42285e+07	0	Inf	0.992255	0
Steroids	Praxis	1.02336e+07	0	Inf	0.99241	0
Steroids	Number	6.05859e+06	0	Inf	0.992656	0
Steroids	Attention	1	0	Inf	1	0
AEDS	Perception	0.888889	0.0733368	10.7739	0.926278	0
AEDS	Memory	1.44	0.135216	15.3355	0.762556	0
AEDS	Language	1.05495	0.283724	3.9225	0.936373	0
AEDS	Praxis	0.666667	0.166732	2.66562	0.566364	0
AEDS	Number	0.985714	0.210714	4.61114	0.985417	0
AEDS	Attention	1	0	Inf	1	0
COVID_era	Perception	9.37693e+06	0	Inf	0.996072	0
COVID_era	Memory	0.25	0.019495	3.20594	0.286885	0
COVID_era	Language	1.22222	0.156312	9.55668	0.848334	0
COVID_era	Praxis	5.78571	0.549893	60.8746	0.143765	0
COVID_era	Number	0.909091	0.0853005	9.68864	0.937076	0
COVID_era	Attention	1	0	Inf	1	0
AgeLeftEducation	Perception	0.77079	0.531321	1.11819	0.170227	0
AgeLeftEducation	Memory	1.45527	0.756588	2.79914	0.260936	0
AgeLeftEducation	Language	0.993355	0.808515	1.22045	0.949394	0
AgeLeftEducation	Praxis	0.795478	0.619165	1.022	0.0734914	0
AgeLeftEducation	Number	1.08411	0.872629	1.34684	0.465752	0
AgeLeftEducation	Attention	1	0	Inf	1	0
CRET.Residual	Perception	3.36821e+07	0	Inf	0.995363	0
CRET.Residual	Memory	0.114943	0.010696	1.23521	0.074163	0
CRET.Residual	Language	0.247059	0.0567262	1.07601	0.06255	0
CRET.Residual	Praxis	0.553846	0.141951	2.16092	0.394963	0
CRET.Residual	Number	0.35	0.0655129	1.86986	0.219476	0
CRET.Residual	Attention	1	0	Inf	1	0
Awake	Perception	0.121212	0.00973652	1.509	0.10097	0
Awake	Memory	4.33608e+07	0	Inf	0.995874	0
Awake	Language	1.26667	0.308509	5.20064	0.742886	0
Awake	Praxis	0.642857	0.141709	2.91629	0.566861	0
Awake	Number	2.25	0.506584	9.9934	0.286426	0
Awake	Attention	1	0	Inf	1	0
X5.ALA	Perception	3.0556e-07	0	Inf	0.995721	0
X5.ALA	Memory	12.6667	0.623906	257.161	0.0983605	0
X5.ALA	Language	1.42285e+07	0	Inf	0.992255	0
X5.ALA	Praxis	0.592593	0.0346245	10.1421	0.718013	0
X5.ALA	Number	6.05859e+06	0	Inf	0.992656	0
X5.ALA	Attention	1	0	Inf	1	0
IOP	Perception	0.964286	0.0802916	11.5809	0.977123	0
IOP	Memory	2	0.252384	15.8489	0.51162	0
IOP	Language	0.928571	0.265823	3.24368	0.907555	0
IOP	Praxis	0.375	0.104251	1.34891	0.133169	0
IOP	Number	0.608696	0.155164	2.38786	0.47655	0
IOP	Attention	1	0	Inf	1	0
AED.2	Perception	0.277778	0.0211275	3.65214	0.329802	0
AED.2	Memory	1.4018e+07	0	Inf	0.995069	0
AED.2	Language	0.555556	0.0906563	3.40453	0.525121	0
AED.2	Praxis	1.78571	0.316935	10.0613	0.510976	0
AED.2	Number	3.33333	0.570522	19.4754	0.181278	0
AED.2	Attention	1	0	Inf	1	0
Supplementary Table S8:
Summary of univariate logistic regression model of the association between covariates and cognitive deficit at A2. Effect size is expressed as odds ratio (OR) with 95% confidence intervals.
P.val refers to non-adjusted p.value of the test of association between the characteristic and cognitive deficit.
Unless otherwise specified, p.values reported are unadjusted.

## Sheet: ST9-A2_Multivar_logreg
cogD	Odds ratio	0.025	0.975	p.val	covariate	signif	p.val_bonferroni	p.val_FDR
Perception	3.03041e+16	0	Inf	0.999983	(Intercept)	0	1	1
Perception	1.41621	0	Inf	0.99988	TumourVolume	0	1	1
Perception	1.42487	0	Inf	0.999981	Age.at.T1	0	1	1
Perception	1.06229e-33	0	Inf	0.999893	IDH.status1	0	1	1
Perception	1.15641	0	Inf	0.999994	MIB.index	0	1	1
Perception	1.42382e-06	0	Inf	0.999959	MGMT..methylation.status1	0	1	1
Perception	1.29679e-07	0	Inf	0.999975	Steroids1	0	1	1
Perception	0.346464	0	Inf	0.999997	AEDS1	0	1	1
Perception	0.0557704	0	Inf	0.999994	COVID_era	0	1	1
Perception	0.192802	0	Inf	0.999966	AgeLeftEducation	0	1	1
Perception	2.08644e-06	0	Inf	0.999948	CRET.Residual1	0	1	1
Perception	8.05772e-06	0	Inf	0.999945	Awake1	0	1	1
Perception	65058.6	0	Inf	0.99999	X5.ALA1	0	1	1
Perception	940.702	0	Inf	0.999977	IOP1	0	1	1
Perception	2.09902e-13	0	Inf	0.999907	AED.21	0	1	1
Memory	4.26382e-78	0	Inf	0.999913	(Intercept)	0	1	1
Memory	0.987634	0	Inf	0.999993	TumourVolume	0	1	1
Memory	5.82361	0	Inf	0.999896	Age.at.T1	0	1	1
Memory	7.0631e+16	0	Inf	0.999951	IDH.status1	0	1	1
Memory	1.64439	0	Inf	0.999969	MIB.index	0	1	1
Memory	2.17765e+11	0	Inf	0.999905	MGMT..methylation.status1	0	1	1
Memory	1.42606e-07	0	Inf	0.999961	Steroids1	0	1	1
Memory	5.5187e+07	0	Inf	0.999923	AEDS1	0	1	1
Memory	9.88081e-13	0	Inf	0.999868	COVID_era	0	1	1
Memory	14.2728	0	Inf	0.999932	AgeLeftEducation	0	1	1
Memory	0.0139949	0	Inf	0.999984	CRET.Residual1	0	1	1
Memory	259.337	0	Inf	0.999982	Awake1	0	1	1
Memory	1.22472e+21	0	Inf	0.999924	X5.ALA1	0	1	1
Memory	1884.63	0	Inf	0.999976	IOP1	0	1	1
Memory	1.17332e-14	0	Inf	0.999935	AED.21	0	1	1
Language	3.80703e-14	0	Inf	0.994571	(Intercept)	0	1	1
Language	0.996081	0.980394	1.01202	0.627745	TumourVolume	0	1	1
Language	0.919284	0.764519	1.10538	0.370907	Age.at.T1	0	1	1
Language	0.0104033	7.61439e-06	14.2137	0.215187	IDH.status1	0	1	1
Language	1.01968	0.896369	1.15995	0.766986	MIB.index	0	1	1
Language	0.541753	0.0704746	4.16458	0.555845	MGMT..methylation.status1	0	1	1
Language	1.87602e+09	0	Inf	0.992356	Steroids1	0	1	1
Language	0.207302	0.0135623	3.16865	0.258048	AEDS1	0	1	1
Language	0.320502	0.0119325	8.60855	0.497938	COVID_era	0	1	1
Language	0.89764	0.653171	1.23361	0.505599	AgeLeftEducation	0	1	1
Language	0.125396	0.00883289	1.78019	0.125054	CRET.Residual1	0	1	1
Language	4.69733	0.424841	51.9368	0.207035	Awake1	0	1	1
Language	6.28419e+08	0	Inf	0.995914	X5.ALA1	0	1	1
Language	0.0539117	0.00197704	1.47011	0.083363	IOP1	0	1	1
Language	0.0469819	0.000974086	2.26602	0.122028	AED.21	0	1	1
Praxis	0	0	Inf	0.998299	(Intercept)	0	1	1
Praxis	0.0314974	0	Inf	0.997623	TumourVolume	0	1	1
Praxis	4.53089e+09	0	Inf	0.998035	Age.at.T1	0	1	1
Praxis	2.12924e+177	0	Inf	0.998558	IDH.status1	0	1	1
Praxis	1196.11	0	Inf	0.998507	MIB.index	0	1	1
Praxis	1.06403e+39	0	Inf	0.999041	MGMT..methylation.status1	0	1	1
Praxis	Inf	0	Inf	0.998284	Steroids1	0	1	1
Praxis	2.49106e+118	0	Inf	0.998068	AEDS1	0	1	1
Praxis	7.8416e-58	0	Inf	0.999889	COVID_era	0	1	1
Praxis	2.93991e-12	0	Inf	0.998461	AgeLeftEducation	0	1	1
Praxis	2.46206e+50	0	Inf	0.999365	CRET.Residual1	0	1	1
Praxis	332.609	0	Inf	0.999925	Awake1	0	1	1
Praxis	6.59846e+166	0	Inf	0.999247	X5.ALA1	0	1	1
Praxis	1.19863e-139	0	Inf	0.997679	IOP1	0	1	1
Praxis	1.09377e+104	0	Inf	0.997636	AED.21	0	1	1
Number	1.24883e-22	0	Inf	0.996847	(Intercept)	0	1	1
Number	0.988453	0.968183	1.00915	0.271954	TumourVolume	0	1	1
Number	1.1424	0.87989	1.48322	0.317607	Age.at.T1	0	1	1
Number	3.3811e-08	0	Inf	0.99694	IDH.status1	0	1	1
Number	0.992539	0.862593	1.14206	0.916693	MIB.index	0	1	1
Number	1.22169	0.0727986	20.5022	0.889328	MGMT..methylation.status1	0	1	1
Number	2.15628e+09	0	Inf	0.997505	Steroids1	0	1	1
Number	25.4816	0.247754	2620.78	0.170775	AEDS1	0	1	1
Number	1.25602e-09	0	Inf	0.9964	COVID_era	0	1	1
Number	1.20914	0.769108	1.90094	0.410676	AgeLeftEducation	0	1	1
Number	0.545173	0.0347466	8.55377	0.665818	CRET.Residual1	0	1	1
Number	14.4726	0.541733	386.639	0.110878	Awake1	0	1	1
Number	1.14257e+08	0	Inf	0.998623	X5.ALA1	0	1	1
Number	0.0287735	0.00140748	0.588225	0.021188	IOP1	1	1	1
Number	0.354812	0.00533761	23.5858	0.628454	AED.21	0	1	1
Attention	3.44745e+11	0	Inf	0.999983	(Intercept)	0	1	1
Attention	1	0	Inf	1	TumourVolume	0	1	1
Attention	1	0	Inf	1	Age.at.T1	0	1	1
Attention	1	0	Inf	1	IDH.status1	0	1	1
Attention	1	0	Inf	1	MIB.index	0	1	1
Attention	1	0	Inf	1	MGMT..methylation.status1	0	1	1
Attention	0.999995	0	Inf	1	Steroids1	0	1	1
Attention	1	0	Inf	1	AEDS1	0	1	1
Attention	1	0	Inf	1	COVID_era	0	1	1
Attention	1	0	Inf	1	AgeLeftEducation	0	1	1
Attention	1	0	Inf	1	CRET.Residual1	0	1	1
Attention	0.999999	0	Inf	1	Awake1	0	1	1
Attention	0.999993	0	Inf	1	X5.ALA1	0	1	1
Attention	1	0	Inf	1	IOP1	0	1	1
Attention	1	0	Inf	1	AED.21	0	1	1
Supplementary Table S9:
Summary of multivariate logistic regression model of the association between covariates and cognitive deficit at A2. Effect size is expressed as odds ratio (OR) with 95% confidence intervals.
P.val refers to non-adjusted p.value of the test of association between the characteristic and cognitive deficit.
Unless otherwise specified, p.values reported are unadjusted. Bonferroni and Benjamini Hochberg corrections are also shown.

## Sheet: ST10-A2_StepwiseMultivar
cogD	Odds ratio	0.025	0.975	p.val	covariate	signif	p.val_bonferroni	p.val_FDR
Perception	2.56705e+08	0	Inf	0.999704	(Intercept)	0	1	0.99994
Perception	1.71823	0	Inf	0.999495	TumourVolume	0	1	0.99994
Perception	1.13551e-57	0	Inf	0.99942	IDH.status1	0	1	0.99994
Perception	9.80639e-24	0	Inf	0.999733	AED.21	0	1	0.99994
Memory	2.9007e-12	0	Inf	0.99994	(Intercept)	0	1	0.99994
Memory	9.99024e+19	0	Inf	0.999576	MGMT..methylation.status1	0	1	0.99994
Memory	1.28697e+20	0	Inf	0.999607	AEDS1	0	1	0.99994
Memory	1.29542e-21	0	Inf	0.999482	COVID_era	0	1	0.99994
Memory	3.28929e+22	0	Inf	0.999885	X5.ALA1	0	1	0.99994
Language	4.454e-08	0	Inf	0.994757	(Intercept)	0	1	0.99994
Language	3.92905e+07	0	Inf	0.994583	Steroids1	0	1	0.99994
Language	0.244898	0.0490779	1.22204	0.0862593	CRET.Residual1	0	1	0.552059
Language	0.190476	0.0168673	2.15098	0.180017	AED.21	0	1	0.822935
Praxis	0	0	Inf	0.996743	(Intercept)	0	1	0.99994
Praxis	1.79692e-07	0	Inf	0.992626	TumourVolume	0	1	0.99994
Praxis	2.57012e+21	0	Inf	0.992637	Age.at.T1	0	1	0.99994
Praxis	3.31785e+286	0	Inf	0.992765	MGMT..methylation.status1	0	1	0.99994
Praxis	Inf	0	Inf	0.993854	Steroids1	0	1	0.99994
Praxis	Inf	0	Inf	0.992709	AEDS1	0	1	0.99994
Praxis	2.82054e-80	0	Inf	0.992657	AgeLeftEducation	0	1	0.99994
Praxis	Inf	0	Inf	0.99838	X5.ALA1	0	1	0.99994
Praxis	0	0	Inf	0.992654	IOP1	0	1	0.99994
Praxis	Inf	0	Inf	0.992625	AED.21	0	1	0.99994
Number	2.1989e-13	0	Inf	0.994283	(Intercept)	0	1	0.99994
Number	0.985523	0.967803	1.00357	0.115178	TumourVolume	0	1	0.614284
Number	1.15913	0.986281	1.36228	0.0730841	Age.at.T1	0	1	0.552059
Number	1.06834e+09	0	Inf	0.995922	Steroids1	0	1	0.99994
Number	23.5453	0.804665	688.956	0.0666835	AEDS1	0	1	0.552059
Number	3.69857e-09	0	Inf	0.994504	COVID_era	0	1	0.99994
Number	10.8189	0.766665	152.672	0.0778629	Awake1	0	1	0.552059
Number	0.0510165	0.00342902	0.759016	0.0307625	IOP1	1	0.984401	0.552059
Attention	3.44744e+11	0	Inf	0.999628	(Intercept)	0	1	0.99994
Supplementary Table S10:
Summary of multivariate logistic regression model of the association between stepwise-selected covariates and cognitive deficit at A2. Effect size is expressed as odds ratio (OR) with 95% confidence intervals.
P.val refers to non-adjusted p.value of the test of association between the characteristic and cognitive deficit.
Unless otherwise specified, p.values reported are unadjusted. Bonferroni and Benjamini Hochberg corrections are also shown.

[truncated: 5 more sheets: ST11-A1A2_univar_logreg, ST12-A1A2_multivar_logreg, ST13-A1A2_stepwiseMultivar, ST14-A1A2_Mcnemar_CogD, ST15-A1A2_Mnemar_CogT]
